# Supplementary material for: Interactions between NAD+ metabolism and immune cell infiltration in ulcerative colitis: subtype identification and development of novel diagnostic models
Source: Front Immunol. 2025 Feb 5;16:1479421. doi: 10.3389/fimmu.2025.1479421 (PMC11835821; doi:10.3389/fimmu.2025.1479421)
Supplement: Supplementary Table 1 — The information of selected datasets in this study. [file Table1.xlsx]

## Sheet: Sheet1
Supplementary Table 1. The information of selected datasets in this study
ID	Platform	Number of total samples	Number of selected samples	Number of control (Feature)	Number of UC (Feature)
GSE75214	GPL6244 Affymetrix	194	85	11 (disease: control; disease activity: normal)	74 (disease: ulcerative colitis; disease activity: active)
GSE87466	GPL13158 Affymetrix	108	108	21 (disease: Normal)	87 (disease: Ulcerative Colitis (UC))
GSE92415	GPL13158 Affymetrix	183	108	21 (treatment: Healthy; visit: Healthy)	87 (disease: Ulcerative Colitis (UC); visit: Week 0)
GSE206285	GPL13158 Affymetrix	568	568	18 (diagnosis: healthy control)	550 (diagnosis: ulcerative colitis)
GSE66407	GPL19833 Affymetrix	368	161	99 (diagnosis: Control; inflammation: non)	62 (diagnosis: UC; inflammation: yes)
