# Supplementary material for: Interactions between NAD+ metabolism and immune cell infiltration in ulcerative colitis: subtype identification and development of novel diagnostic models
Source: Front Immunol. 2025 Feb 5;16:1479421. doi: 10.3389/fimmu.2025.1479421 (PMC11835821; doi:10.3389/fimmu.2025.1479421)
Supplement: Supplementary Table 2 — List of 47 NMRGs Selected for Subsequent Analysis. [file Table2.xlsx]

## Sheet: Sheet1
Supplementary Table 2. List of 47 NMRGs Selected for Subsequent Analysis
Gene Symbol	Gene Name (from NCBI)	Pathway Source
AOX1	aldehyde oxidase 1	KEGG: hsa00760
ASPDH	aspartate dehydrogenase domain containing	KEGG: hsa00760
BST1	bone marrow stromal cell antigen 1	KEGG: hsa00760; Reactome: R-HSA-196807
CD38	CD38 molecule	KEGG: hsa00760; Reactome: R-HSA-196807; GeneCards: NAD+ Metabolism Pathway
CYP8B1	cytochrome P450 family 8 subfamily B member 1	Reactome: R-HSA-196807
ENPP1	ectonucleotide pyrophosphatase/phosphodiesterase 1	KEGG: hsa00760
ENPP3	ectonucleotide pyrophosphatase/phosphodiesterase 3	KEGG: hsa00760
NADK	NAD kinase	KEGG: hsa00760; Reactome: R-HSA-196807; GeneCards: NAD+ Metabolism Pathway
NADSYN1	NAD synthetase 1	KEGG: hsa00760; Reactome: R-HSA-196807
NAMPT	nicotinamide phosphoribosyltransferase	KEGG: hsa00760; Reactome: R-HSA-196807; GeneCards: NAD+ Metabolism Pathway
NMNAT1	nicotinamide nucleotide adenylyltransferase 1	KEGG: hsa00760; Reactome: R-HSA-196807; GeneCards: NAD+ Metabolism Pathway
NMNAT2	nicotinamide nucleotide adenylyltransferase 2	KEGG: hsa00760; Reactome: R-HSA-196807; GeneCards: NAD+ Metabolism Pathway
NMNAT3	nicotinamide nucleotide adenylyltransferase 3	KEGG: hsa00760; Reactome: R-HSA-196807; GeneCards: NAD+ Metabolism Pathway
NNMT	nicotinamide N-methyltransferase	KEGG: hsa00760; Reactome: R-HSA-196807
NNT	nicotinamide nucleotide transhydrogenase	KEGG: hsa00760
NRK	Nik related kinase	GeneCards: NAD+ Metabolism Pathway
NT5C	5', 3'-nucleotidase, cytosolic	KEGG: hsa00760
NT5C1A	5'-nucleotidase, cytosolic IA	KEGG: hsa00760
NT5C1B	5'-nucleotidase, cytosolic IB	KEGG: hsa00760
NT5C2	5'-nucleotidase, cytosolic II	KEGG: hsa00760
NT5DC4	5'-nucleotidase domain containing 4	KEGG: hsa00760
NT5E	5'-nucleotidase ecto	KEGG: hsa00760; Reactome: R-HSA-196807; GeneCards: NAD+ Metabolism Pathway
NT5M	5',3'-nucleotidase, mitochondrial	KEGG: hsa00760
NUDT12	nudix hydrolase 12	KEGG: hsa00760; Reactome: R-HSA-196807
NUDT13	nudix hydrolase 13	KEGG: hsa00760
PARP1	poly(ADP-ribose) polymerase 1	GeneCards: NAD+ Metabolism Pathway
PARP4	poly(ADP-ribose) polymerase family member 4	Reactome: R-HSA-196807
PARP6	poly(ADP-ribose) polymerase family member 6	Reactome: R-HSA-196807
PARP8	poly(ADP-ribose) polymerase family member 8	Reactome: R-HSA-196807
PARP9	poly(ADP-ribose) polymerase family member 9	Reactome: R-HSA-196807
PARP10	poly(ADP-ribose) polymerase family member 10	Reactome: R-HSA-196807
PARP14	poly(ADP-ribose) polymerase family member 14	Reactome: R-HSA-196807
PARP16	poly(ADP-ribose) polymerase family member 16	Reactome: R-HSA-196807
PNP	purine nucleoside phosphorylase	KEGG: hsa00760
PTGIS	prostaglandin I2 synthase	Reactome: R-HSA-196807
PTGS2	prostaglandin-endoperoxide synthase 2	Reactome: R-HSA-196807
QPRT	quinolinate phosphoribosyltransferase	KEGG: hsa00760; Reactome: R-HSA-196807
RNLS	renalase, FAD dependent amine oxidase	Reactome: R-HSA-196807
SIRT1	sirtuin 1	KEGG: hsa00760; GeneCards: NAD+ Metabolism Pathway
SIRT2	sirtuin 2	KEGG: hsa00760; GeneCards: NAD+ Metabolism Pathway
SIRT3	sirtuin 3	KEGG: hsa00760; GeneCards: NAD+ Metabolism Pathway
SIRT4	sirtuin 4	KEGG: hsa00760; GeneCards: NAD+ Metabolism Pathway
SIRT5	sirtuin 5	KEGG: hsa00760; GeneCards: NAD+ Metabolism Pathway
SIRT6	sirtuin 6	KEGG: hsa00760; GeneCards: NAD+ Metabolism Pathway
SIRT7	sirtuin 7	KEGG: hsa00760; GeneCards: NAD+ Metabolism Pathway
SLC22A13	solute carrier family 22 member 13	Reactome: R-HSA-196807
SLC5A8	solute carrier family 5 member 8	Reactome: R-HSA-196807
